# Supplementary material for: SARS-CoV-2 Protein S Fusion Peptide Is Capable of Wrapping Negatively-Charged Phospholipids
Source: Membranes (Basel). 2023 Mar 16;13(3):344. doi: 10.3390/membranes13030344 (PMC10057416; doi:10.3390/membranes13030344)
Supplement: Supplementary file 1 [file membranes-13-00344-s001.zip]

Archive with 1 entries (1 files):
- membranes-2181390-supplementary.pdf
